# Supplementary material for: Ball-Milling Preparation of the Drug–Drug Solid Form of Pioglitazone-Rosuvastatin at Different Molar Ratios: Characterization and Intrinsic Dissolution Rates Evaluation
Source: Pharmaceutics. 2023 Feb 13;15(2):630. doi: 10.3390/pharmaceutics15020630 (PMC9959797; doi:10.3390/pharmaceutics15020630)
Supplement: Supplementary file 1 [file pharmaceutics-15-00630-s001.zip]

Archive with 1 entries (1 files):
- pharmaceutics-2161498-supplementary.pdf
